# Supplementary material for: Application of a Scalable Plant Transient Gene Expression Platform for Malaria Vaccine Development
Source: Front Plant Sci. 2015 Dec 23;6:1169. doi: 10.3389/fpls.2015.01169 (PMC4688378; doi:10.3389/fpls.2015.01169)
Supplement: Supplementary file 2 [file DataSheet1.XLS]

## Sheet: Titer
Mouse 1 (M1)			pre-immune	immune	pre-immune	immune	pre-immune	immune	pre-immune	immune	pre-immune	immune
			PfMsp1-19_EGF1		PfMsp8_EGF1		PfMsp8_EGF2		PfMsp4_EGF		Pfs25
dilution	1/dilution		1	2	3	4	5	6	7	8	9	10
5000	0.0002	A	0.156	1.34	0.113	2.792	0.116	3.158	0.121	1.53	0.112	3.504
10000	0.0001	B	0.116	0.859	0.101	1.71	0.099	2.16	0.099	0.934	0.106	2.38
20000	5e-05	C	0.109	0.481	0.097	1.084	0.093	1.307	0.093	0.523	0.101	1.418
40000	2.5e-05	D	0.113	0.302	0.1	0.571	0.1	0.742	0.098	0.3	0.108	0.837
80000	1.25e-05	E	0.106	0.191	0.1	0.309	0.096	0.405	0.095	0.187	0.108	0.467
160000	6.25e-06	F	0.097	0.14	0.098	0.211	0.097	0.26	0.093	0.15	0.1	0.289
320000	3.125e-06	G	0.102	0.129	0.094	0.149	0.106	0.182	0.099	0.123	0.105	0.2
640000	1.5625e-06	H	0.121	0.145	0.117	0.156	0.13	0.183	0.13	0.146	0.131	0.213
	average pre-immune		0.115		0.1025		0.104625		0.1035		0.108875
	2x pre-immune		0.23		0.205		0.20925		0.207		0.21775
Mouse 2 (M2)			pre-immune	immune	pre-immune	immune	pre-immune	immune	pre-immune	immune	pre-immune	immune
			PfMsp1-19_EGF1		PfMsp8_EGF1		PfMsp8_EGF2		PfMsp4_EGF		Pfs25
dilution	1/dilution		1	2	3	4	5	6	7	8	9	10
5000	0.0002	A	0.154	1.559	0.108	3.272	0.121	2.781	0.127	2.756	0.121	3.838
10000	0.0001	B	0.139	0.992	0.102	2.181	0.111	1.99	0.11	1.852	0.109	3.005
20000	5e-05	C	0.127	0.614	0.096	1.402	0.109	1.176	0.107	1.125	0.104	2.002
40000	2.5e-05	D	0.149	0.381	0.103	0.772	0.109	0.69	0.11	0.634	0.108	1.194
80000	1.25e-05	E	0.118	0.24	0.103	0.419	0.099	0.392	0.1	0.37	0.107	0.657
160000	6.25e-06	F	0.096	0.166	0.106	0.264	0.11	0.268	0.122	0.251	0.1	0.395
320000	3.125e-06	G	0.103	0.125	0.094	0.184	0.117	0.203	0.118	0.181	0.112	0.268
640000	1.5625e-06	H	0.111	0.136	0.121	0.158	0.129	0.176	0.123	0.167	0.118	0.22
	average pre-immune		0.124625		0.104125		0.113125		0.114625		0.109875
	2x pre-immune		0.24925		0.20825		0.22625		0.22925		0.21975
Mouse 3 (M3)			pre-immune	immune	pre-immune	immune	pre-immune	immune	pre-immune	immune	pre-immune	immune
			PfMsp1-19_EGF1		PfMsp8_EGF1		PfMsp8_EGF2		PfMsp4_EGF		Pfs25
dilution	1/dilution		1	2	3	4	5	6	7	8	9	10
5000	0.0002	A	0.116	1.5	0.107	2.403	0.108	2.867	0.105	2.15	0.113	3.097
10000	0.0001	B	0.137	1.07	0.099	1.485	0.111	1.836	0.111	1.417	0.118	2.09
20000	5e-05	C	0.13	0.678	0.096	0.939	0.103	1.095	0.116	0.821	0.107	1.288
40000	2.5e-05	D	0.162	0.419	0.107	0.496	0.115	0.627	0.119	0.446	0.116	0.711
80000	1.25e-05	E	0.164	0.238	0.091	0.303	0.092	0.343	0.125	0.278	0.103	0.391
160000	6.25e-06	F	0.135	0.178	0.099	0.192	0.124	0.228	0.094	0.19	0.107	0.26
320000	3.125e-06	G	0.137	0.143	0.099	0.149	0.099	0.161	0.093	0.169	0.114	0.213
640000	1.5625e-06	H	0.109	0.129	0.103	0.13	0.103	0.142	0.113	0.141	0.114	0.179
	average pre-immune		0.13625		0.100125		0.106875		0.1095		0.1115
	2x pre-immune		0.2725		0.20025		0.21375		0.219		0.223
